# Supplementary material for: New Progress on London Dispersive Energy, Polar Surface Interactions, and Lewis’s Acid–Base Properties of Solid Surfaces
Source: Molecules. 2024 Feb 21;29(5):949. doi: 10.3390/molecules29050949 (PMC10933744; doi:10.3390/molecules29050949)
Supplement: Supplementary file 1 [file molecules-29-00949-s001.zip]

Archive with 1 entries (1 files):
- molecules-2836588-supplementary.pdf
